# Supplementary material for: Atp11b Deletion Affects the Gut Microbiota and Accelerates Brain Aging in Mice
Source: Brain Sci. 2022 May 30;12(6):709. doi: 10.3390/brainsci12060709 (PMC9221138; doi:10.3390/brainsci12060709)
Supplement: Supplementary file 1 [file brainsci-12-00709-s001.zip]

Archive with 1 entries (1 files):
- brainsci-1714755-supplementary Table S1.xlsx
